# Supplementary material for: The oral protease inhibitor (PF-07321332) protects Syrian hamsters against infection with SARS-CoV-2 variants of concern
Source: Nat Commun. 2022 Feb 15;13:719. doi: 10.1038/s41467-022-28354-0 (PMC8847371; doi:10.1038/s41467-022-28354-0)
Supplement: Supplementary file 3 — Source Data [file 41467_2022_28354_MOESM3_ESM.xlsx]

## Sheet: Figure 1
	Fig 1a
		Log vRNA (TCID50e/Insert)
	Time (Days)	Infected-Untreated Control				Uninfected-Untreated Control				GS-441524 3 µM				PF-7321332 1 µM				PF-7321332 0.1 µM
	2	6.8	6.2	7.6	7.7	2.2	2			4.3	4	4.2		4.2	4.2	4.1		2.5	3.8	3.3
	Fig 1b
		Log vRNA (TCID50e/Insert)
	Time (Days)	Infected-Untreated Control				Uninfected-Untreated Control				GS-441524 3 µM				PF-7321332 1 µM				PF-7321332 0.1 µM
	4	7	8.1	8.2	8.6	4	4.1			4	4	4		3.9	4	4		3.9	8.2	6.7

## Sheet: Figure 2
	Fig 2b	Log10 RNA copies / mg lung					Fig 2c	Log10 TCID50/mg lung
		Vehicle	PF-332 (125 mg/kg BID)	PF-332 (250 mg/kg BID)				Vehicle	PF-332 (125 mg/kg BID)	PF-332 (250 mg/kg BID)
		60000000	9000000	4000				25154.5	1676.97	0
		100000000	1000000	100				67307.7	0	0
		20000000	10000000	20				2128.46	15811.4	0
		200000000	20000000	100				74783.6	13.4975	0
		200000000	50000000	30				94302.7	24602.4	0
		40000000	4000000	2000				119692	10248.1	0
		50000000	20000	200				4000	900	0
		50000000	700000	5				9000	900	0
		30000000	300000	50000				20000	100000	0
		10000000	4000000	5				30000	20000	0
		9000000		9				2000		0
		20000000		3				100000		0
	Fig 2d	% Weight change on d† compared to d0					Fig 2e	Cumulative lung score
		Vehicle	PF-332 (125 mg/kg BID)	PF-332 (250 mg/kg BID)				Vehicle	PF-332 (125 mg/kg BID)	PF-332 (250 mg/kg BID)
		1.6	2.2	6.2				7	4	1.5
		-9.7	4.6	-2.7				8.5	1.5	1.5
		1.7	5.5	7.6				5	3	3.5
		-3.6	3.9	7.3				10	3	1.5
		-4.6	3.9	-4.4				4.5	1.5	1.5
		-5.7	5.6	-2				4.5	3.5	1.5
		-9	0	1				9	1	1.5
		-3	4	6				4.5	2.5	1
		2	2	7				7.5	1.5	1.5
		-1	-2	6				4	1.5	1.5
		-2		12				4		1.5
		0		3				4		1.5

## Sheet: Figure 3
		Fig 3b	Log10 RNA copies / mg lung
			Index hamster (Vehicle)	Contact hamster (with vehicle)	Index hamster (PF-332)	Contact hamster (with PF-332)
			4566129	149643	186786	92.4821
			1312321	409853	844.333	73.8793
			3426190	1066481	5248.68	48.375
			2062500	78040	20725	192.5
			2226389	1064457	8060.47	11.9118
			1331034	549688	1561.63	16.9149
		Fig 3c	Log10 TCID50/mg lung
			Index hamster (Vehicle)	Contact hamster (with vehicle)	Index hamster (PF-332)	Contact hamster (with PF-332)
			16276.4	240.024	0	0
			23058.3	55000	0	0
			30744.4	22135.9	0	0
			14189.7	1627.64	0	0
			18446.6	1581.14	0	0
			12297.8	2912.62	0	0

## Sheet: Supplementary figures 1 to 3
					Raw data for supplementary Figures 1-3
			Plasma levels (ng/ml) of PF-07321332 after oral dosing at 125 mg/kg						Plasma levels (ng/ml) of PF-07321332 after oral dosing at 50 mg/kg
			Formulation	40% PEG 400, 60% MilliQ Water					Formulation	2% (v/v) Tween80 in 98% (v/v) of 0.5% (w/v) Methyl Cellulose in water
			Hamsters	H1	H2	H3			Hamsters	H7	H8	H9
			Body Weight (g)	86	90	85			Body Weight (g)	82	83	88
			Blood Samplig Time (h)						Blood Samplig Time (h)
			0	0	0	0			0	0	0	0
			0.5	6880	1420	3080			0.5	5870	2880	7890
			1	6280	700	2340			1	3480	2630	3330
			3	817	564	318			3	240	256	138
			6	86.9	148	177			6	78.6	84.1	58.8
			12	193	135	187			12	21.6	14.4	51.6
			24	12.1	8.69	11			24	13.9	14.2	37.7
			Plasma levels (ng/ml) of PF-07321332 after oral dosing at 250 mg/kg						Plasma levels (ng/ml) of PF-07321332 after oral dosing at 125 mg/kg
			Formulation	40% PEG 400, 60% MilliQ Water					Formulation	2% (v/v) Tween80 in 98% (v/v) of 0.5% (w/v) Methyl Cellulose in water
			Hamsters	H4	H5	H6			Hamsters	H10	H11	H12
			Body Weight (g)	88	87	87			Body Weight (g)	83	89	83
			Blood Samplig Time (h)						Blood Samplig Time (h)
			0	0	0	0			0	0	0	0
			0.5	1750	5920	12000			0.5	14800	18000	14900
			1	5890	5130	11500			1	8930	23900	15300
			3	805	10600	4080			3	1170	6240	2870
			6	488	796	275			6	283	448	253
			12	69.7	99.7	207			12	103	71.5	59.4
			24	20.2	12.6	17.6			24	8.68	24.3	7.9
									Plasma levels (ng/ml) of PF-07321332 after oral dosing at 250 mg/kg
									Formulation	2% (v/v) Tween80 in 98% (v/v) of 0.5% (w/v) Methyl Cellulose in water
									Hamsters	H13	H14	H15
									Body Weight (g)	104	91	95
									Blood Samplig Time (h)
									0	0	0	0
									0.5	43500	3150	23300
									1	44800	5300	36700
									3	17300	6610	24300
									6	21200	6490	12700
									12	720	265	2770
									24	71.4	50.5	133
